# Supplementary material for: Comparison of different normalization strategies for the analysis of glomerular microRNAs in IgA nephropathy
Source: Sci Rep. 2016 Aug 24;6:31992. doi: 10.1038/srep31992 (PMC4995590; doi:10.1038/srep31992)
Supplement: Supplementary Dataset 1 [file srep31992-s2.xls]

## Sheet: 180 miRNAs expressed in Pool A
	hsa-let-7a-000377	hsa-let-7b-002619	hsa-let-7c-000379	hsa-let-7d-002283	hsa-let-7e-002406	hsa-let-7f-000382	hsa-let-7g-002282	hsa-miR-100-000437	hsa-miR-101-002253	hsa-miR-103-000439	hsa-miR-106a-002169	hsa-miR-106b-000442	hsa-miR-107-000443	hsa-miR-10a-000387	hsa-miR-10b-002218	hsa-miR-125a-3p-002199	hsa-miR-125a-5p-002198	hsa-miR-125b-000449	hsa-miR-126-002228	hsa-miR-127-000452	hsa-miR-128a-002216	hsa-miR-130a-000454	hsa-miR-130b-000456	hsa-miR-132-000457	hsa-miR-133a-002246	hsa-miR-135a-000460	hsa-miR-135b-002261	hsa-miR-138-002284	hsa-miR-139-3p-002313	hsa-miR-139-5p-002289	hsa-miR-140-3p-002234	hsa-miR-141-000463	hsa-miR-142-3p-000464	hsa-miR-142-5p-002248	hsa-miR-143-002249	hsa-miR-145-002278	hsa-miR-146a-000468	hsa-miR-146b-001097	hsa-miR-148a-000470	hsa-miR-148b-000471	hsa-miR-149-002255	hsa-miR-150-000473	hsa-miR-152-000475	hsa-miR-155-002623	hsa-miR-15a-000389	hsa-miR-15b-000390	hsa-miR-16-000391	hsa-miR-17-002308	hsa-miR-181a-000480
IgA-GN	23.4556	21.2938	24.9663	24.654	21.0197	27.0029	23.8183	24.1276	29.1606	25.3383	21.9874	23.9896	29.3111	24.638	24.9696	34.6274	29.1146	22.7315	17.1406	26.4814	33.0588	24.2174	28.0883	23.4501	28.4676	28.3597	29.6379	28.9868	27.278	22.9182	29.4349	32.7465	24.7719	34.395	21.5884	23.5771	21.6534	24.3417	26.6342	30.6937	25.9449	22.7714	24.3675	27.2232	28.5514	24.9225	21.286	21.9577	25.4395
IgA-GN	26.9055	22.8066	26.0518	25.9974	23.3325	29.8696	25.8913	26.2089	30.6627	27.7542	20.8908	24.7403	32.1853	26.4752	27.684	32.4901	28.0092	26.1316	18.7796	28.4367	32.4635	27.3851	28.7968	25.0084	29.5391	31.4479	26.8446	27.0966	27.9845	24.1577	29.3231	27.6123	27.9202	35.5843	24.0239	24.9874	23.0087	19.9272	29.8751	33.5711	26.016	25.3825	26.2876	27.0683	29.6322	27.2746	23.2804	20.9148	26.9809
IgA-GN	21.5435	19.553	22.9787	21.7901	19.1337	24.306	20.5294	22.5309	25.7887	23.0764	20.2002	22.6731	29.1005	22.4116	21.9145	29.9704	25.7528	20.8962	15.3342	23.8492	27.8604	23.1845	26.5646	21.1889	27.1756	25.5748	23.4978	25.163	25.3627	21.2306	25.9229	27.4717	22.1883	29.3457	19.3906	19.0371	20.2681	22.9661	23.9326	28.2454	23.8546	21.9729	24.2549	25.2543	25.8216	22.3257	19.008	20	24.1016
IgA-GN	21.9909	22.3264	23.3042	23.1077	20.0443	25.7161	23.2208	23.1702	27.6773	23.5228	20.2991	23.2389	29.705	22.7453	22.3875	31.3127	26.6055	21.9179	15.3229	24.1197	28.4443	23.1156	27.8152	21.6041	29.7696	26.7787	24.0406	23.8855	25.9267	22.0536	27.5427	27.3162	22.8029	31.7567	20.5143	20.3022	21.022	22.5542	23.0903	28.3813	23.3076	22.6783	23.7457	25.4073	26.3934	24.0367	20.8291	20.2823	24.7178
IgA-GN	24.7834	23.1564	24.3029	26.0921	22.5733	27.3449	25.3284	26.0178	30.8965	26.8428	22.3772	25.4989	31.6056	26.4419	28.6875	36.4623	30.4009	24.5305	18.4423	27.0412	32.8592	26.3836	28.9263	25.4138	28.1364	30.0627	30.3365	28.2588	28.1389	24.2583	30.5888	28.8762	25.8549	35.3778	23.914	25.9824	23.1052	24.7563	28.1861	33.1987	27.3378	23.9329	25.9293	26.3991	29.7651	26.8564	22.9456	22.5215	26.9439
Control	23.4189	23.7512	24.6497	24.9045	21.7999	26.9769	25.7922	25.817	30.6257	26.1222	24.2872	24.7357	31.6591	25.6138	28.1892	36.0771	31.1149	22.7625	19.8915	26.7157	34.9914	25.9026	29.202	24.4931	31.5629	29.3858	29.9185	28.4484	28.5177	24.988	32.2398	31.0037	26.8329	38.1547	23.5183	25.3259	25.0681	27.4509	27.3006	30.837	26.7129	25.4501	25.3414	30.0449	28.9888	26.413	24.8296	24.1076	25.7448
Control	21.7157	20.3587	22.8054	22.3386	19.7008	24.6197	21.9923	23.2762	26.4578	23.807	19.8754	23.1883	28.9937	22.1814	21.9876	29.5821	24.825	20.5989	14.6485	24.4835	28.2317	23.6338	27.0271	21.2158	26.3316	26.4364	23.0654	21.7834	25.2436	20.7493	26.0632	27.6474	23.2311	30.5943	20.178	20.4955	19.8971	22.747	24.3707	29.1107	22.5561	21.599	23.5997	25.4718	26.1918	22.9914	18.7447	19.6221	23.9517
Control	21.5725	19.6865	23.5255	22.191	19.8159	26.4939	22.8823	23.1433	27.3503	22.752	21.2252	23.9968	27.0413	23.9034	22.7208	29.0941	28.0648	20.9842	17.4067	25.1188	26.217	23.2388	25.7637	23.0164	29.3858	29.0439	25.7759	25.7348	24.759	22.8087	28.8228	27.7164	24.0926	30.6359	19.6289	17.9647	20.7803	24.7459	25.5552	29.0428	26.1804	23.5041	25.0373	27.3275	28.5001	22.5942	24.4599	20.8006	24.2966
Control	23.7516	21.4868	25.141	23.481	21.1657	26.0266	23.1323	22.9892	27.7075	24.4341	21.4929	23.9122	30.1517	22.4878	23.689	31.6877	26.4357	21.7075	16.7507	25.9311	28.8793	24.1246	27.4381	23.874	29.5246	28.9503	25.8546	28.7336	26.9028	22.4939	27.8667	30.2122	23.64	31.238	21.0464	20.7084	22.4252	24.7092	25.9115	30.4386	24.9681	22.9954	25.6781	28.5013	26.9419	23.6496	22.6116	22.1342	25.167
Control	23.2284	19.9982	24.5428	23.0609	19.9737	26.6552	23.0958	25.3261	27.913	24.2373	20.9292	24.0351	30.6613	23.3577	23.8033	29.1516	26.6316	22.5534	16.0974	25.4926	28.6008	25.4424	28.2308	22.612	28.3021	29.9707	24.2473	28.977	25.354	21.2932	26.6244	30.8351	24.3782	30.3066	20.8316	19.179	21.2254	23.4492	26.2701	29.7	24.2151	22.6811	25.3088	27.5722	27.984	23.8961	21.5058	21.2242	25.9278
Crescentic IgA-GN	20.603	18.5608	22.6643	21.4881	18.6529	23.2034	21.8318	21.6118	25.2311	21.9758	19.4406	21.9261	27.9669	21.8231	21.6751	29.1861	24.2056	20.389	15.1044	23.2015	26.7502	21.6392	25.151	19.8491	25.2341	25.5046	23.3912	23.6259	25.2825	20.8058	26.0558	27.584	21.5019	29.5566	18.9605	18.5225	19.7075	21.5232	23.1057	27.2127	22.219	21.8568	22.8189	24.8971	25.2341	22.1604	19.8068	19.6254	22.4093
Crescentic IgA-GN	24.0167	19.9807	25.6114	24.2104	21.1523	27.5998	22.8481	24.4266	28.0348	24.9538	20.2915	24.4726	29.5665	23.6632	23.4642	28.9479	23.1095	23.0329	14.2507	25.9401	30.917	26.1204	29.0893	20.9653	26.4779	30.2327	26.5341	23.9518	25.4292	20.0793	25.9529	28.8428	26.2476	31.9819	20.8025	20.8699	18.6085	19.822	25.7242	31.5021	23.8466	20.355	24.6948	24.0287	28.777	24.2383	20.13	20.5173	24.9304
Crescentic IgA-GN	21.8258	20.6594	23.4128	22.7665	20.0147	24.7905	22.5375	22.4479	25.9895	22.5021	20.979	22.5199	28.968	22.7388	23.181	30.1455	25.3535	20.5834	15.6718	24.0455	27.2803	23.2742	25.9722	20.5945	25.0461	25.4096	23.9861	24.8677	26.1906	21.3435	26.8808	26.3118	21.3191	29.5939	19.3017	19.1944	19.7766	20.4124	24.3883	28.4362	25.1916	21.9166	23.7132	26.1243	25.8556	22.2954	21.0174	20.1031	23.5172
Crescentic IgA-GN	25.1214	22.1881	26.2992	24.6244	22.7782	27.7168	24.1078	24.4611	29.894	25.0009	23.2336	24.6412	29.7327	25.3329	25.3865	30.9649	28.6606	23.1548	18.8415	26.9173	30.5125	26.1907	29.5767	22.7712	28.2455	29.0188	26.7517	27.9383	27.1409	24.3916	29.8512	29.271	25.0613	33.2656	22.6668	22.6056	23.053	23.5664	28.1909	30.6562	27.7556	23.5191	26.1977	27.4738	27.6878	26.3461	24.1797	22.7416	26.0213
Crescentic IgA-GN	24.1294	23.1539	26.0488	24.4313	21.8139	27.6112	24.0117	24.1068	29.1139	24.9258	21.0807	23.6523	30.8068	23.6443	24.42	31.9604	27.1297	23.1284	16.6532	26.4037	30.6586	25.2585	28.22	20.7869	28.9617	30.2474	25.0462	28.2334	26.9873	23.0076	27.8621	30.2114	23.3218	31.846	21.9202	21.2956	22.3497	21.3248	26.2795	30.7002	24.7411	22.8443	25.3556	25.6161	26.7921	24.7558	21.3663	21.4078	25.9471
[truncated: 131 more columns]

## Sheet: 60 miRNAs expressed in Pool B
	hsa-miR-10b#-002315	hsa-miR-1180-002847	hsa-miR-1183-002841	hsa-miR-1244-002791	hsa-miR-1248-002870	hsa-miR-126#-000451	hsa-miR-1260-002896	hsa-miR-1274A-002883	hsa-miR-1274B-002884	hsa-miR-1275-002840	hsa-miR-1290-002863	hsa-miR-1291-002838	hsa-miR-1300-002902	hsa-miR-136#-002100	hsa-miR-144#-002148	hsa-miR-145#-002149	hsa-miR-148b#-002160	hsa-miR-151-3p-002254	hsa-miR-151-5P-002642	hsa-miR-16-1#-002420	hsa-miR-181a-2#-002317	hsa-miR-206-000510	hsa-miR-214#-002293	hsa-miR-22#-002301	hsa-miR-27a#-002445	hsa-miR-27b#-002174	hsa-miR-29a#-002447	hsa-miR-30a-3p-000416	hsa-miR-30a-5p-000417	hsa-miR-30d-000420	hsa-miR-30e-3p-000422	hsa-miR-31#-002113	hsa-miR-320B-002844	hsa-miR-338-5P-002658	hsa-miR-340#-002259	hsa-miR-34a#-002316	hsa-miR-378-000567	hsa-miR-378-002243	hsa-miR-409-3p-002332	hsa-miR-424#-002309	hsa-miR-497-001043	hsa-miR-505#-002087	hsa-miR-520c-3p-002400	hsa-miR-572-001614	hsa-miR-590-3P-002677	hsa-miR-601-001558	hsa-miR-638-001582	hsa-miR-645-001597	hsa-miR-661-001606
IgA-GN	25.1573	30.3145	29.3725	27.0591	30.7452	21.2509	20.9642	18.4531	12.2854	27.0319	24.9171	27.7381	26.9517	32.6204	28.4255	29.0097	32.2542	34.2898	30.0962	31.7731	29.6906	27.2678	30.7224	30.8599	31.8007	29.8115	32.8373	21.8944	19.7024	24.2401	21.7676	31.3167	27.9069	31.5925	32.4956	27.5016	32.9976	28.9732	26.4844	31.9189	29.5482	31.8642	29.8658	28.6131	31.3278	28.8219	28.9924	30.3878	30.6143
IgA-GN	26.0493	29.1182	27.8453	29.0485	31.5659	22.4243	21.5549	18.2679	14.3893	45	23.3647	30.1071	27.6034	30.592	29.0091	29.2954	32.884	31.9214	28.3209	35.1026	29.1566	28.7896	29.9676	31.9557	32.4281	29.0911	32.6382	21.7785	20.6245	26.0752	21.1999	26.4893	28.409	30.5103	32.3704	27.2096	33.1515	28.9488	29.0536	45	29.2996	30.5845	30.2286	32.5714	31.4656	29.7621	32.7059	29.561	34.5103
IgA-GN	24.0407	26.759	29.9314	27.7461	30.0452	18.3042	19.3454	17.3016	11.6759	26.1366	27.1064	28.8643	28.9095	27.3334	25.4065	25.4086	29.205	27.7753	26.0656	30.409	26.8224	30.1906	26.6812	27.2932	29.2895	27.2946	27.277	19.6893	17.3072	22.6821	18.143	27.8518	26.7332	30.4012	28.4618	25.6155	29.5242	26.7304	25.1023	27.1673	24.9852	28.2761	28.9025	29.4409	28.525	28.3338	25.3658	28.372	29.279
IgA-GN	23.849	28.0437	31.9644	30.1198	29.5754	17.5939	20.1018	17.126	12.2446	25.4502	28.1698	30.6358	30.4298	28.6167	26.0242	25.3606	29.1865	23.8562	28.5122	30.4179	27.3433	31.6952	27.4047	29.0767	28.8335	27.7487	29.0553	19.7873	18.8694	22.9936	19.6532	28.8199	28.5079	30.4315	28.4651	25.9404	31.7248	28.3361	26.3142	28.1679	26.0042	28.2695	35.2517	29.3778	26.6291	31.2471	28.3063	31.1487	32.1475
IgA-GN	26.7517	29.2301	32.9877	29.1144	33.9477	22.9037	22.5285	18.9742	13.5133	27.64	25.047	29.2992	27.4854	31.6564	31.6044	32.1921	31.8735	36.0875	33.0001	34.7064	30.7385	26.8192	34.1732	32.8822	36.4206	33.2423	32.2004	24.0299	20.7515	24.4521	22.0093	33.9304	28.8247	32.6703	35.9163	27.9031	30.3667	28.3845	26.6032	31.6587	31.8709	33.0311	27.1594	28.7236	33.263	29.4939	29.8157	29.5469	33.8503
Control	26.5242	29.8223	27.1194	27.2397	30.8516	23.2993	22.0548	19.5928	13.8951	26.9391	25.1645	28.6478	27.6077	32.8235	30.6035	30.5695	33.2164	34.4774	30.2464	45	30.3317	29.6049	31.0194	33.2387	33.4694	31.0057	30.8304	22.8993	20.6155	25.1232	22.7357	31.0056	27.8126	31.1221	33.4244	30.1532	31.596	29.0447	29.0326	45	29.0097	30.8478	27.7507	29.0009	36.4778	28.5361	27.7862	28.5327	27.8535
Control	23.5395	27.1739	31.2063	28.8929	30.8698	17.8042	19.137	17.1965	11.3948	25.0159	27.0754	29.2404	29.1613	27.2984	26.9151	26.0931	28.6659	27.6858	25.7909	29.7443	27.2166	32.9735	26.9803	28.3555	29.4288	27.2484	28.6762	18.9795	17.9607	22.1533	18.9158	27.47	27.4166	31.8285	27.6475	26.4722	30.8539	27.5472	25.3844	27.5372	25.9592	27.8622	45	30.5039	27.44	30.2029	28.2096	30.0861	31.8105
Control	26.5242	29.8223	27.1194	27.2397	30.8516	23.2993	22.0548	19.5928	13.8951	26.9391	25.1645	28.6478	27.6077	32.8235	30.6035	30.5695	33.2164	34.4774	30.2464	45	30.3317	29.6049	31.0194	33.2387	33.4694	31.0057	30.8304	22.8993	20.6155	25.1232	22.7357	31.0056	27.8126	31.1221	33.4244	30.1532	31.596	29.0447	29.0326	45	29.0097	30.8478	29.0536	29.0009	36.4778	28.5361	27.7862	28.5327	27.8535
Control	25.9842	28.4956	30.9476	30.1802	31.2584	19.7785	21.5494	19.6662	13.9088	28.4305	28.8157	30.6027	32.871	29.5435	29.0026	27.138	31.3967	30.3211	27.2169	31.9675	28.4018	37.3583	28.7042	29.1579	31.7029	30.4251	28.8782	20.6898	18.5389	23.5045	20.2211	31.161	28.6126	30.6022	30.1477	26.7149	31.4631	28.956	29.1502	30.7539	26.4227	30.145	29.9556	34.8061	29.6047	33.435	26.4676	28.8616	31.5511
Control	23.1985	26.7435	27.278	27.0962	28.147	18.9004	19.5625	16.9627	11.9471	25.3896	23.1782	27.9216	28.5227	28.3776	26.8532	25.0374	29.3008	23.6794	27.318	30.0522	26.6665	31.3793	28.7286	27.42	29.7494	27.6789	28.3501	19.4513	17.7934	21.4235	19.5031	29.3288	26.2511	28.9378	28.1916	28.6409	31.1619	27.0399	25.313	26.7792	25.9608	27.4942	45	30.3592	27.2545	27.8087	26.3094	29.4224	29.833
Crescentic IgA-GN	24.0225	26.9468	30.6919	28.9753	29.9574	17.538	18.7559	17.4419	11.846	25.8627	27.7172	28.931	30.1461	26.8698	26.8846	25.3919	29.3756	28.0438	26.3026	31.3898	27.3923	29.8217	27.1254	27.3499	28.7537	27.1481	27.2483	19.3594	17.5382	22.1017	19.2774	28.6817	26.753	31.1565	28.2942	26.808	29.7641	28.1214	25.1057	28.7137	25.2892	28.7452	30.1766	30.7065	27.917	29.9582	24.5029	28.9052	29.2252
Crescentic IgA-GN	22.9322	29.6408	35.4104	28.7725	31.7877	18.8066	21.9086	18.5939	13.0897	26.7509	24.4121	30.0327	27.551	28.9647	29.5009	28.0758	30.39	28.1405	27.2326	30.4429	27.2916	29.2104	26.8455	31.7365	27.9443	27.918	34.2202	19.6637	19.6074	24.5654	18.7007	27.8883	28.7929	29.888	30.1757	25.884	35.3963	28.8991	23.9364	28.9019	29.2067	29.4071	39.3821	30.4764	27.1739	31.7993	33.1613	45	45
Crescentic IgA-GN	24.607	27.9944	32.2602	28.398	28.1618	18.7391	19.2089	17.2384	11.9089	26.2463	25.8074	28.3393	28.65	28.5426	27.6923	25.2531	29.2318	27.4203	25.9551	30.6867	28.1979	30.8002	27.4394	27.4488	28.8978	27.888	26.3412	20.5642	17.5361	21.327	20.7622	26.2369	27.06	28.9779	29.384	25.0625	30.2144	27.9626	25.0689	28.2061	23.6845	29.6265	28.362	29.6664	29.8451	27.3712	24.9625	28.1111	29.1113
Crescentic IgA-GN	26.9525	28.9545	31.3831	28.9684	29.9655	21.6218	21.3496	19.6711	14.1942	27.3958	27.3387	29.3174	29.092	30.66	33.4535	29.885	33.6357	31.4704	28.6355	45	30.0878	32.1414	29.0781	31.4979	31.6734	30.2785	45	23.159	21.2625	25.7467	21.9899	31.865	31.2789	29.9878	31.8278	28.0561	34.9837	29.5146	29.429	45	28.7088	31.7617	29.8462	31.8968	32.4855	30.1634	26.6106	30.5278	29.8014
Crescentic IgA-GN	25.9423	30.7044	30.8644	27.7269	29.8857	19.5797	20.4987	17.9685	12.4525	27.6738	25.1333	29.132	29.2573	30.4223	30.831	26.8763	30.3776	25.0889	30.4027	31.9926	29.4355	30.438	29.9715	30.359	31.0307	30.4713	31.0249	21.7788	19.598	23.8939	22.384	27.8962	28.6334	29.557	29.2598	26.9164	31.3464	29.9951	27.934	30.6008	27.0652	30.0269	30.9311	30.1505	29.3291	28.8057	26.4322	30.1811	45
[truncated: 11 more columns]

## Sheet: 201 miRNAs excluded in Pool A
	ath-miR159a-000338	hsa-miR-1-002222	hsa-miR-105-002167	hsa-miR-122-002245	hsa-miR-127-5p-002229	hsa-miR-129-000590	hsa-miR-133b-002247	hsa-miR-136-000592	hsa-miR-146b-3p-002361	hsa-miR-147-000469	hsa-miR-147b-002262	hsa-miR-154-000477	hsa-miR-181c-000482	hsa-miR-182-002334	hsa-miR-183-002269	hsa-miR-188-3p-002106	hsa-miR-18b-002217	hsa-miR-193a-3p-002250	hsa-miR-198-002273	hsa-miR-199b-000500	hsa-miR-202-002363	hsa-miR-208-000511	hsa-miR-208b-002290	hsa-miR-211-000514	hsa-miR-216a-002220	hsa-miR-216b-002326	hsa-miR-217-002337	hsa-miR-219-000522	hsa-miR-219-1-3p-002095	hsa-miR-219-2-3p-002390	hsa-miR-220-000523	hsa-miR-220b-002206	hsa-miR-220c-002211	hsa-miR-224-002099	hsa-miR-296-3p-002101	hsa-miR-298-002190	hsa-miR-299-3p-001015	hsa-miR-299-5p-000600	hsa-miR-301b-002392	hsa-miR-302a-000529	hsa-miR-302b-000531	hsa-miR-302c-000533	hsa-miR-323-3p-002227	hsa-miR-325-000540	hsa-miR-326-000542	hsa-miR-329-001101	hsa-miR-330-000544	hsa-miR-330-5p-002230	hsa-miR-331-5p-002233
IgA-GN	35.1157	31.5652	45	45	45	45	45	45	45	45	45	45	33.2722	45	45	45	45	32.6095	33.4773	33.9364	45	45	45	45	45	33.5813	45	45	45	45	45	45	45	45	45	45	45	45	45	25.4813	45	24.7324	35.9789	45	30.9187	45	34.9182	45	33.7718
IgA-GN	45	33.6574	45	45	45	45	45	39.6628	45	45	45	45	35.2429	40.2328	36.8704	45	45	35.3022	33.8705	45	35.2452	45	45	45	45	45	45	45	45	45	45	45	45	31.4742	45	45	45	45	34.0854	45	32.8812	45	34.1978	45	35.1039	37.1909	33.2892	45	45
IgA-GN	45	30.8698	45	45	45	45	45	36.0034	30.3896	45	45	34.8167	31.7059	45	45	45	32.6865	30.7631	31.6568	30.0999	30.5197	45	45	45	32.8535	30.1283	45	45	45	45	45	45	45	34.022	45	45	45	33.6835	31.2381	45	45	45	30.1747	45	33.0207	35.1375	30.2648	45	29.4103
IgA-GN	45	37.8836	45	45	34.3069	45	45	45	31.5283	45	33.9659	45	33.3659	45	45	45	45	33.6654	45	31.712	37.4508	45	45	45	45	45	45	45	45	45	45	45	45	30.4268	45	45	45	45	32.4104	45	45	45	32.1638	45	31.9813	38.7495	31.0822	45	32.5842
IgA-GN	40	40	40	26.6749	40	40	40	40	32.701	40	40	40	34.9118	40	40	40	40	34.2594	40	33.2039	34.9856	40	40	40	40	40	40	36.0707	40	40	40	40	40	33.7423	40	40	40	40	40	25.8785	25.2478	23.9448	37.1547	40	40	40	40	40	40
Control	45	45	45	45	45	45	45	45	31.7637	33.1392	45	45	32.7877	45	45	45	45	38.4879	45	37.2585	33.5239	45	45	45	45	45	45	45	45	45	45	45	45	43.084	45	45	45	45	45	45	31.9771	45	35.7811	45	45	45	45	45	33.1653
Control	45	32.6639	45	45	45	45	45	37.4892	45	45	34.8259	45	31.7716	41.548	45	45	34.1823	30.9457	35.9114	31.8349	34.3027	45	45	45	45	34.1336	45	45	45	45	45	45	45	29.3456	34.8909	45	45	45	31.4772	45	45	45	32.644	45	33.447	36.1943	31.0209	36.8711	45
Control	45	32.5673	45	45	45	45	45	45	30.5081	45	45	35.9948	31.1972	45	45	45	28.7517	33.7125	33.5464	28.075	32.2131	41.7284	45	29.1709	45	30.5078	45	31.3117	45	45	45	34.9522	45	34.7569	33.7039	45	40.5861	31.8042	32.292	43.1214	32.9102	45	29.3011	45	35.3987	36.1601	31.5019	45	31.0945
Control	45	33.6997	45	45	45	45	45	35.5879	33.2371	45	45	45	32.6508	45	45	45	45	33.6787	33.5709	30.7671	34.3536	45	45	45	31.269	45	45	45	45	45	45	45	45	39.7113	45	45	45	45	35.1515	40.9387	35.7607	45	30.8053	45	34.2564	45	31.233	45	45
Control	45	34.6743	45	45	45	45	45	45	32.3074	45	45	45	35.4686	39.9862	45	45	32.3098	33.7226	35.4838	32.2255	45	45	45	45	45	34.9351	45	45	45	45	45	38.0063	45	35.0906	45	45	45	45	31.5727	45	45	45	30.4226	45	37.8702	37.9617	32.0884	45	45
Crescentic IgA-GN	45	29.849	45	45	36.6097	45	45	37.716	30.5956	37.0103	45	45	28.7866	39.0756	45	45	31.817	31.2661	35.626	28.3736	30.742	45	45	45	45	45	33.2278	45	45	45	45	45	45	31.3998	45	45	42.6617	45	29.8052	31.688	30.1843	45	30.4779	45	33.4291	31.4643	30.1453	45	45
Crescentic IgA-GN	45	45	45	36.0653	45	45	45	34.5197	29.9594	45	45	45	31.339	41.0752	45	45	35.1791	33.2986	34.0812	32.3078	45	45	45	45	31.5227	33.0162	45	36.2481	45	45	45	45	45	33.5446	45	45	42.9878	35.5768	30.6619	45	45	45	30.2454	45	38.1425	45	31.1995	45	45
Crescentic IgA-GN	45	31.083	45	45	45	45	45	39.449	27.764	45	45	45	29.5072	40.3949	45	45	45	32.0936	45	28.6415	31.8284	45	45	45	45	31.8568	45	45	45	45	45	45	45	33.6856	45	45	43.8835	34.4719	30.9878	40.2051	45	45	31.9789	45	32.7346	37.8563	30.281	45	45
Crescentic IgA-GN	30.8996	45	45	45	45	45	45	45	31.746	45	45	45	32.0228	45	45	45	45	35.7666	31.6491	32.9657	32.9557	45	45	45	45	45	45	45	45	45	45	39.0264	45	37.3553	45	45	42.3526	45	39.2258	44.3939	45	45	31.8699	45	34.9209	45	33.5661	45	45
Crescentic IgA-GN	34.8485	32.1396	45	36.0543	45	45	45	35.4729	30.2755	45	45	45	34.1899	45	45	45	45	32.3726	37.7188	31.6319	36.2079	45	45	45	45	45	45	45	45	45	45	45	45	32.364	45	45	45	45	34.9519	45	45	45	33.7283	45	45	45	31.1003	45	45
[truncated: 152 more columns]

## Sheet: 321 miRNAs excluded in Pool B
	ath-miR159a-000338	dme-miR-7-000268	hsa-let-7a#-002307	hsa-let-7b#-002404	hsa-let-7c#-002405	hsa-let-7e#-002407	hsa-let-7f-1#-002417	hsa-let-7f-2#-002418	hsa-let-7g#-002118	hsa-let-7i#-002172	hsa-miR-100#-002142	hsa-miR-101#-002143	hsa-miR-105#-002168	hsa-miR-106a#-002170	hsa-miR-106b#-002380	hsa-miR-10a#-002288	hsa-miR-1178-002777	hsa-miR-1179-002776	hsa-miR-1182-002830	hsa-miR-1184-002842	hsa-miR-1197-002810	hsa-miR-1200-002829	hsa-miR-1201-002781	hsa-miR-1203-002877	hsa-miR-1204-002872	hsa-miR-1205-002778	hsa-miR-1206-002878	hsa-miR-1208-002880	hsa-miR-122#-002130	hsa-miR-1224-3P-002752	hsa-miR-1225-3P-002766	hsa-miR-1226#-002758	hsa-miR-1227-002769	hsa-miR-1228#-002763	hsa-miR-1233-002768	hsa-miR-1236-002761	hsa-miR-1238-002927	hsa-miR-124#-002197	hsa-miR-1243-002854	hsa-miR-1245-002823	hsa-miR-1247-002893	hsa-miR-1249-002868	hsa-miR-1250-002887	hsa-miR-1251-002820	hsa-miR-1252-002860	hsa-miR-1253-002894	hsa-miR-1254-002818	hsa-miR-1255A-002805	hsa-miR-1255B-002801
IgA-GN	30.628	45	45	45	45	38.7213	45	45	45	36.2695	45	45	45	45	45	35.8165	45	45	45	45	45	45	32.3191	45	45	45	45	45	45	45	45	45	40.5574	45	30.2998	35.1485	45	45	45	45	45	45	45	45	45	45	35.325	45	31.0523
IgA-GN	45	30.8475	45	45	45	36.7298	45	45	45	36.5461	35.3886	45	45	45	45	37.6527	45	45	45	45	45	45	32.5013	45	45	45	45	45	45	45	45	45	45	45	45	35.2491	45	45	45	45	30.0637	45	45	45	45	45	45	45	32.288
IgA-GN	45	31.0328	45	45	45	31.9719	45	37.6483	36.7723	32.1831	36.1296	45	45	45	45	31.8555	45	38.523	45	45	45	45	29.8693	45	45	45	45	45	45	45	45	45	45	45	45	35.0434	45	45	45	45	45	45	45	45	45	45	45	45	34.0337
IgA-GN	45	45	45	45	45	33.0528	45	33.2305	37.0443	34.596	36.8428	45	45	45	33.0866	30.9303	45	33.3646	45	45	45	45	31.0536	45	45	45	45	34.6031	45	45	45	45	36.5842	45	31.6382	45	45	45	45	45	25.8692	36.6807	45	45	45	45	45	45	34.8604
IgA-GN	45	33.1056	45	45	45	42.3051	45	45	45	45	45	45	45	45	45	45	45	45	45	45	45	45	33.8319	45	45	45	45	45	45	45	45	45	45	45	45	45	45	45	45	45	34.0632	45	45	45	45	45	45	45	32.9824
Control	45	45	45	45	45	36.9874	45	45	45	38.0273	45	45	45	45	45	36.7161	45	45	45	45	45	45	30.639	45	45	45	45	45	45	45	45	45	38.5276	45	30.9579	45	45	45	45	45	34.0031	45	45	45	45	45	45	45	31.0242
Control	45	32.4819	45	45	45	37.57	45	45	45	34.2936	45	45	45	45	45	32.6376	45	34.531	45	45	45	45	30.766	45	45	45	45	45	45	45	45	45	35.884	45	45	34.7243	45	45	45	45	26.415	38.0767	45	45	45	45	45	45	33.4383
Control	45	45	45	45	45	36.9874	45	45	45	38.0273	45	45	45	45	45	36.7161	45	45	45	45	45	45	30.639	45	45	45	45	45	45	45	45	45	38.5276	45	30.9579	45	45	45	45	45	34.0031	45	45	45	45	45	45	45	31.0242
Control	45	45	45	45	45	34.7301	45	39.009	45	35.2336	45	45	45	45	45	32.8022	45	45	45	45	45	45	33.7077	45	45	45	45	45	45	45	45	45	37.3105	45	45	45	45	45	40.6614	45	28.9124	33.9181	45	45	45	45	45	45	36.6065
Control	45	30.5317	45	45	45	31.2561	45	36.8141	35.5986	34.3511	34.3697	45	45	45	45	30.3422	45	39.7062	45	45	45	45	29.6346	45	45	37.6481	45	45	45	45	45	45	45	45	31.509	33.1173	45	45	40.8941	45	28.5806	45	45	45	45	45	45	45	32.4851
Crescentic IgA-GN	45	31.1345	45	45	45	33.2344	45	34.4713	45	33.9011	35.2858	45	45	45	31.5299	32.3279	45	34.5508	45	45	45	45	32.1117	45	45	45	45	45	45	45	45	45	36.256	45	45	45	38.0118	45	45	45	32.4684	45	45	45	45	45	40.0781	45	33.7816
Crescentic IgA-GN	45	45	45	45	45	38.068	45	45	45	37.2441	34.9403	45	45	45	30.9257	31.2199	45	33.4216	45	45	45	45	31.6809	45	45	45	45	45	45	45	31.0258	45	30.936	45	45	32.8396	45	45	45	45	26.8823	45	45	45	45	45	33.6022	45	33.4736
Crescentic IgA-GN	45	31.2512	45	45	45	35.245	45	45	45	38.0151	34.4399	45	45	45	45	34.3854	45	36.2353	45	45	45	45	29.7099	45	45	45	45	45	45	45	45	45	45	45	45	45	45	45	45	45	45	45	45	45	45	45	45	45	33.0468
Crescentic IgA-GN	45	45	45	45	45	40.03	45	45	45	45	34.0949	45	45	45	45	45	45	45	45	45	45	45	31.4034	45	45	45	45	45	45	45	45	45	38.4133	45	45	45	45	45	45	45	45	34.8013	45	45	45	45	36.6948	45	31.5943
Crescentic IgA-GN	45	36.2811	45	45	45	34.1216	45	45	38.1944	34.9692	33.2664	45	45	45	45	33.8913	45	36.4752	45	45	45	45	32.0228	45	45	45	45	45	45	45	45	45	45	45	45	45	45	45	45	45	45	45	45	45	45	45	45	45	32.6634
[truncated: 206 more columns]
